# Supplementary material for: Melt-Crystallizations of α and γ Forms of Isotactic Polypropylene in Propene-Butene Copolymers
Source: Polymers (Basel). 2022 Sep 16;14(18):3873. doi: 10.3390/polym14183873 (PMC9500696; doi:10.3390/polym14183873)
Supplement: Supplementary file 1 [file polymers-14-03873-s001.zip]

Archive with 1 entries (1 files):
- polymers-1911817-supplementary.pdf
